# Supplementary material for: In Situ Detection of Salmonid Alphavirus 3 (SAV3) in Tissues of Atlantic Salmon in a Cohabitation Challenge Model with a Special Focus on the Immune Response to the Virus in the Pseudobranch
Source: Viruses. 2023 Dec 15;15(12):2450. doi: 10.3390/v15122450 (PMC11080939; doi:10.3390/v15122450)
Supplement: Supplementary file 1 [file viruses-15-02450-s001.zip]

Archive with 1 entries (1 files):
- viruses-2785901-supplementary.pdf
